# Supplementary material for: Loss of genetic integrity in wild lake trout populations following stocking: insights from an exhaustive study of 72 lakes from Québec, Canada
Source: Evol Appl. 2014 May 15;7(6):625–44. doi: 10.1111/eva.12160 (PMC4105915; doi:10.1111/eva.12160)
Supplement: Supplementary file 2 — Table S2. Pairwise FST among populations. (spreadsheet). [file eva0007-0625-SD2.xls]

## Sheet: Propre
Lake no	1	2	3	4	5	6	7	8	9	10	11	12	13	14	15	16	17	18	19	20	21	22	23	24	25	26	27	28	29	30	31	32	33	34	35	36	37	38	39	40	41	42	43	44	45	46	47	48	49
1	0
2	0.4057	0
3	0.4203	0.521	0
4	0.1398	0.4111	0.3983	0
5	0.2866	0.4764	0.48	0.2725	0
6	0.2734	0.4255	0.4289	0.2559	0.3812	0
7	0.169	0.2911	0.2854	0.1842	0.2197	0.1863	0
8	0.2844	0.3743	0.3834	0.2745	0.3177	0.2871	0.1811	0
9	0.3371	0.4332	0.4477	0.3244	0.3793	0.3586	0.2328	0.265	0
10	0.2461	0.3211	0.3325	0.2353	0.2664	0.247	0.1427	0.1929	0.1038	0
11	0.2515	0.3351	0.3309	0.2387	0.2661	0.2492	0.1362	0.1754	0.1074	0.015	0
12	0.2527	0.3285	0.3309	0.2345	0.2717	0.2497	0.1426	0.1826	0.0922	0.0059	0.0159	0
13	0.2259	0.2961	0.3032	0.2131	0.2412	0.2236	0.1102	0.1684	0.1059	0.0096	0.0157	0.008	0
14	0.2967	0.3569	0.3765	0.2836	0.3189	0.3037	0.1944	0.2262	0.1084	0.012	0.0274	0.0114	0.0239	0
15	0.2266	0.3401	0.3241	0.2322	0.2629	0.2115	0.1087	0.1856	0.2048	0.1139	0.1007	0.117	0.0952	0.1538	0
16	0.3621	0.49	0.4407	0.3612	0.3961	0.3778	0.2368	0.3373	0.371	0.2805	0.2756	0.2781	0.2486	0.3243	0.2865	0
17	0.4011	0.5084	0.4669	0.3811	0.428	0.4291	0.2547	0.3469	0.4089	0.3099	0.3041	0.3059	0.2723	0.3542	0.3243	0.2938	0
18	0.3008	0.4367	0.4063	0.2798	0.3041	0.31	0.2214	0.297	0.3109	0.2349	0.2344	0.237	0.2087	0.2832	0.2522	0.2995	0.349	0
19	0.3291	0.4334	0.3959	0.3095	0.3496	0.3253	0.1804	0.2718	0.3267	0.2405	0.2329	0.2397	0.2054	0.2905	0.2396	0.2414	0.119	0.2872	0
20	0.1903	0.2892	0.2522	0.1888	0.2111	0.171	0.073	0.1585	0.1808	0.0826	0.0758	0.0864	0.0552	0.1337	0.0684	0.2307	0.2509	0.1734	0.1714	0
21	0.1944	0.2836	0.2483	0.1931	0.2092	0.1821	0.0747	0.162	0.1843	0.085	0.0793	0.0856	0.0556	0.1323	0.0792	0.219	0.2396	0.1753	0.1664	0.0002	0
22	0.1971	0.2996	0.2574	0.1974	0.2239	0.1878	0.0723	0.1701	0.1881	0.087	0.0823	0.0887	0.0597	0.1393	0.0824	0.2228	0.2482	0.1801	0.1685	0.0068	0.004	0
23	0.2087	0.2929	0.2714	0.2048	0.2204	0.1898	0.0891	0.1826	0.1941	0.087	0.0836	0.0935	0.063	0.1384	0.0848	0.2441	0.2626	0.1748	0.1847	0.005	0.007	0.0128	0
24	0.2446	0.3696	0.3424	0.243	0.3068	0.2035	0.1252	0.253	0.2885	0.2073	0.1923	0.2045	0.1699	0.2564	0.1672	0.2998	0.3245	0.2729	0.2322	0.1228	0.117	0.1164	0.1339	0
25	0.2216	0.345	0.3076	0.2101	0.2375	0.2125	0.0919	0.1829	0.2404	0.1653	0.1554	0.1643	0.1276	0.2181	0.143	0.2459	0.2578	0.2098	0.1806	0.088	0.0897	0.0902	0.1095	0.1448	0
26	0.2397	0.3698	0.3133	0.2245	0.2526	0.2301	0.0985	0.2013	0.249	0.1714	0.1535	0.1689	0.1319	0.2212	0.15	0.2402	0.2603	0.2203	0.1843	0.095	0.0945	0.0944	0.1166	0.1422	0.0342	0
27	0.3009	0.4236	0.3323	0.2852	0.308	0.2969	0.1509	0.2557	0.2741	0.1842	0.1712	0.1886	0.1607	0.2343	0.1802	0.2933	0.3116	0.2686	0.2326	0.1456	0.145	0.1402	0.1618	0.2094	0.146	0.1407	0
28	0.2347	0.3184	0.2805	0.2113	0.2484	0.2311	0.1105	0.1884	0.2096	0.1214	0.1175	0.1246	0.0967	0.1678	0.1282	0.2541	0.2612	0.2219	0.1913	0.0808	0.0848	0.0844	0.0964	0.1793	0.1137	0.1145	0.1196	0
29	0.2161	0.3618	0.3015	0.1978	0.2297	0.2142	0.0843	0.1893	0.2224	0.1271	0.1115	0.1287	0.091	0.1861	0.1068	0.2661	0.2928	0.1844	0.1918	0.0462	0.055	0.0552	0.0677	0.1268	0.069	0.0837	0.1298	0.0771	0
30	0.1864	0.2947	0.2603	0.1863	0.2121	0.1765	0.0681	0.169	0.1874	0.0934	0.0869	0.1	0.0629	0.145	0.0789	0.2187	0.245	0.1665	0.169	0.0345	0.04	0.0353	0.0456	0.1105	0.0755	0.0761	0.109	0.0712	0.0225	0
31	0.1886	0.2942	0.2627	0.1774	0.2001	0.1744	0.0674	0.1698	0.1963	0.1144	0.1033	0.1178	0.0798	0.1684	0.0962	0.22	0.237	0.1537	0.1624	0.0387	0.0435	0.0469	0.0505	0.1063	0.0629	0.0736	0.1093	0.0754	0.0224	0.0223	0
32	0.1911	0.3533	0.3595	0.1961	0.2466	0.2214	0.1115	0.2541	0.2645	0.1673	0.1721	0.1758	0.1391	0.2256	0.1467	0.2832	0.3247	0.198	0.2288	0.1024	0.1059	0.1031	0.1057	0.1667	0.1472	0.1572	0.1898	0.1494	0.1133	0.0834	0.0939	0
33	0.1864	0.2829	0.2513	0.1698	0.2076	0.1733	0.0653	0.1561	0.1712	0.0856	0.0755	0.0867	0.0554	0.1349	0.0746	0.2262	0.2416	0.1683	0.1588	0.0267	0.0314	0.0308	0.0386	0.1038	0.07	0.0771	0.1135	0.062	0.0232	0.0092	0.0225	0.0883	0
34	0.275	0.3848	0.3693	0.2534	0.2951	0.2455	0.1609	0.2797	0.3199	0.226	0.2249	0.2302	0.1972	0.2819	0.2035	0.3268	0.3338	0.2447	0.2404	0.1489	0.149	0.1502	0.1457	0.1948	0.1785	0.181	0.2196	0.1878	0.1575	0.1408	0.117	0.1479	0.1355	0
35	0.1801	0.2839	0.2588	0.1733	0.2102	0.165	0.0628	0.1459	0.1705	0.0839	0.076	0.0863	0.0557	0.1339	0.0732	0.2048	0.2391	0.1586	0.1546	0.0248	0.028	0.0229	0.0342	0.0999	0.0744	0.0804	0.1082	0.0667	0.0284	0.0099	0.0232	0.0799	0.0122	0.1309	0
36	0.1636	0.3394	0.3295	0.1669	0.2164	0.1775	0.0884	0.2061	0.2324	0.1379	0.1301	0.1434	0.1061	0.1952	0.1182	0.2655	0.3092	0.1737	0.2125	0.0633	0.0737	0.0712	0.0783	0.132	0.1002	0.1192	0.1684	0.1135	0.0566	0.0483	0.0333	0.0902	0.0482	0.1399	0.0483	0
37	0.1895	0.3027	0.2698	0.1816	0.2038	0.1841	0.0705	0.1704	0.1766	0.0813	0.0748	0.0872	0.0514	0.1308	0.0798	0.222	0.2452	0.1674	0.1653	0.03	0.0338	0.0325	0.0401	0.1164	0.0697	0.076	0.1063	0.0705	0.0251	0.0037	0.0201	0.0817	0.0073	0.1347	0.01	0.0516	0
38	0.2971	0.4713	0.4341	0.2775	0.3254	0.3519	0.1788	0.308	0.3379	0.227	0.2202	0.2334	0.2046	0.2858	0.2207	0.3427	0.3539	0.2946	0.2637	0.1769	0.17	0.1678	0.194	0.2262	0.1708	0.1872	0.1891	0.2187	0.1714	0.1494	0.1524	0.2082	0.1543	0.2688	0.1544	0.198	0.1458	0
39	0.2642	0.3799	0.3282	0.2606	0.2871	0.2519	0.1265	0.2448	0.2833	0.1858	0.1839	0.1894	0.1557	0.2441	0.1709	0.2702	0.2897	0.2487	0.2039	0.1143	0.1095	0.1023	0.1287	0.1604	0.1345	0.1279	0.1452	0.1397	0.1254	0.1025	0.1057	0.1581	0.0987	0.1914	0.1022	0.1415	0.1074	0.1695	0
40	0.2857	0.4183	0.3637	0.2778	0.3208	0.2456	0.1172	0.2344	0.298	0.1965	0.1789	0.1918	0.1642	0.2488	0.1546	0.3226	0.3188	0.2762	0.2345	0.1201	0.122	0.1179	0.1448	0.1634	0.1325	0.1336	0.1766	0.1479	0.1128	0.1037	0.1054	0.191	0.1045	0.2215	0.0999	0.1395	0.1044	0.2276	0.1494	0
41	0.2914	0.4069	0.368	0.2834	0.3361	0.2473	0.1221	0.2464	0.3173	0.2179	0.2016	0.2095	0.1801	0.2656	0.1664	0.3422	0.3522	0.3	0.2642	0.1316	0.1326	0.1334	0.1536	0.167	0.1472	0.1549	0.2154	0.1637	0.1269	0.1203	0.12	0.1991	0.1209	0.2285	0.1145	0.1537	0.1243	0.2559	0.1707	0.0312	0
42	0.2381	0.3411	0.283	0.2294	0.2617	0.1936	0.0801	0.1968	0.2514	0.162	0.1478	0.1575	0.1261	0.2102	0.1195	0.27	0.2761	0.2342	0.1978	0.0783	0.0805	0.0803	0.0999	0.1234	0.0963	0.1023	0.1499	0.115	0.062	0.0634	0.067	0.1465	0.0666	0.1786	0.0606	0.0981	0.0662	0.1904	0.1177	0.0204	0.0191	0
43	0.3212	0.4767	0.4121	0.2927	0.3312	0.351	0.2025	0.2752	0.3376	0.2488	0.236	0.245	0.2081	0.302	0.2427	0.346	0.3552	0.2215	0.2617	0.163	0.1647	0.1691	0.176	0.2495	0.1801	0.1898	0.2171	0.1718	0.147	0.1532	0.1407	0.2246	0.1465	0.2525	0.1532	0.1888	0.156	0.2584	0.1938	0.2537	0.2696	0.1986	0
44	0.2619	0.3662	0.3246	0.264	0.2762	0.241	0.1124	0.202	0.2509	0.1727	0.1552	0.1759	0.1396	0.2211	0.1481	0.2609	0.2546	0.2459	0.1788	0.1117	0.1106	0.1056	0.1245	0.1531	0.1021	0.1115	0.1197	0.1162	0.1041	0.0794	0.0975	0.1436	0.0831	0.1832	0.0797	0.1317	0.0827	0.1721	0.1127	0.1411	0.1579	0.1091	0.1901	0
45	0.2532	0.4085	0.3542	0.2677	0.34	0.2406	0.1353	0.2888	0.3051	0.1955	0.1966	0.2018	0.1692	0.2531	0.169	0.3432	0.3667	0.2926	0.2804	0.1347	0.1362	0.1299	0.1482	0.1698	0.1845	0.192	0.2014	0.1478	0.154	0.1238	0.1206	0.1743	0.1194	0.2118	0.1132	0.1552	0.1281	0.2664	0.1626	0.181	0.2018	0.1428	0.2788	0.179	0
46	0.3331	0.4446	0.3969	0.3027	0.3254	0.3242	0.1879	0.2447	0.3233	0.2377	0.2158	0.2354	0.1987	0.2884	0.2142	0.3554	0.3241	0.2495	0.232	0.1634	0.167	0.1664	0.1744	0.234	0.1483	0.163	0.1842	0.1479	0.1513	0.1447	0.1302	0.2257	0.1359	0.2283	0.1357	0.1898	0.1416	0.2501	0.1862	0.2162	0.2223	0.1717	0.1567	0.1455	0.254	0
47	0.187	0.2917	0.2292	0.1937	0.2236	0.1602	0.0556	0.1719	0.2108	0.1236	0.1165	0.1253	0.0895	0.1776	0.0878	0.2126	0.2349	0.1819	0.1457	0.0435	0.0452	0.0366	0.054	0.0942	0.0736	0.0808	0.124	0.086	0.0516	0.0338	0.0371	0.0889	0.0329	0.1261	0.0281	0.0621	0.0379	0.1538	0.0817	0.0954	0.1047	0.0577	0.1533	0.0756	0.0999	0.1404	0
48	0.1905	0.3128	0.2591	0.2019	0.2322	0.1788	0.0587	0.175	0.2152	0.1342	0.1209	0.1304	0.0964	0.1826	0.1026	0.2259	0.2344	0.1861	0.1571	0.0491	0.0509	0.0476	0.0665	0.099	0.0628	0.0732	0.1364	0.0949	0.0461	0.039	0.0429	0.112	0.0363	0.1516	0.0384	0.0766	0.0387	0.1552	0.1085	0.1032	0.1127	0.0645	0.1584	0.085	0.1353	0.1463	0.0284	0
49	0.1917	0.3105	0.2441	0.1907	0.2235	0.1652	0.0599	0.1726	0.2053	0.1252	0.1168	0.1224	0.0954	0.1752	0.1063	0.2113	0.2376	0.1744	0.1584	0.0556	0.0597	0.053	0.0726	0.1218	0.0724	0.0791	0.1299	0.0876	0.0514	0.0456	0.0455	0.1072	0.0449	0.1502	0.0366	0.0735	0.0453	0.1636	0.1054	0.092	0.1051	0.059	0.1645	0.0955	0.1126	0.1507	0.0275	0.0344	0
50	0.204	0.3173	0.258	0.2133	0.2317	0.1975	0.0897	0.1929	0.2346	0.1404	0.1333	0.1434	0.1103	0.1912	0.1214	0.2335	0.2692	0.1997	0.1858	0.0669	0.0698	0.0634	0.0861	0.1388	0.1018	0.1091	0.1642	0.1146	0.076	0.0649	0.0725	0.1322	0.0635	0.1686	0.0579	0.0889	0.0646	0.1887	0.1241	0.1303	0.1414	0.0928	0.178	0.1181	0.1522	0.1613	0.0498	0.0619	0.0616
51	0.2646	0.3815	0.3038	0.2652	0.2876	0.263	0.1408	0.2535	0.2958	0.1977	0.194	0.2028	0.1669	0.2516	0.1771	0.2856	0.3248	0.2337	0.2454	0.1172	0.1224	0.1199	0.1367	0.1991	0.1418	0.1476	0.2201	0.1622	0.1183	0.1152	0.1195	0.1863	0.1152	0.2282	0.113	0.1327	0.1195	0.2506	0.1667	0.1905	0.2035	0.147	0.2298	0.1835	0.2148	0.2423	0.0987	0.1125	0.1098
52	0.2538	0.3918	0.3477	0.2477	0.2796	0.2905	0.1737	0.2407	0.2898	0.1948	0.184	0.1975	0.1698	0.2411	0.1894	0.3196	0.3537	0.2811	0.2637	0.1377	0.1472	0.152	0.1586	0.2316	0.1766	0.1951	0.2591	0.1903	0.1336	0.1451	0.1405	0.2203	0.13	0.2537	0.1312	0.1639	0.1404	0.2849	0.2387	0.2167	0.2356	0.1732	0.2713	0.2135	0.2622	0.2605	0.1512	0.1529	0.1454
53	0.1624	0.2769	0.2644	0.1797	0.2201	0.1552	0.0515	0.1796	0.2077	0.1154	0.1143	0.1181	0.088	0.1666	0.0991	0.226	0.2505	0.1836	0.1682	0.0509	0.0535	0.0467	0.062	0.1098	0.0855	0.0962	0.1457	0.0897	0.0609	0.0402	0.05	0.0805	0.0407	0.1417	0.0332	0.0576	0.0434	0.1684	0.1105	0.1011	0.1122	0.0654	0.1788	0.1016	0.115	0.1791	0.0338	0.0489	0.0429
54	0.2595	0.3789	0.2861	0.284	0.3062	0.2619	0.1588	0.2656	0.3184	0.2182	0.2165	0.2218	0.1883	0.2741	0.1943	0.3035	0.3127	0.2624	0.2273	0.1301	0.1368	0.1272	0.1451	0.1984	0.1719	0.1736	0.2318	0.1718	0.1511	0.1218	0.1379	0.1716	0.123	0.2131	0.1253	0.159	0.1253	0.2684	0.1822	0.2021	0.2082	0.1555	0.2366	0.1654	0.2234	0.2284	0.0997	0.1107	0.1227
55	0.4024	0.4917	0.4602	0.381	0.4306	0.388	0.2621	0.317	0.3905	0.2904	0.2836	0.2825	0.2587	0.3374	0.3031	0.398	0.4253	0.3638	0.3443	0.2434	0.2384	0.233	0.2623	0.3127	0.2282	0.2386	0.3066	0.253	0.2568	0.2179	0.2201	0.3237	0.2192	0.3355	0.2132	0.2582	0.2197	0.3592	0.299	0.2587	0.2847	0.2303	0.3567	0.2739	0.3623	0.317	0.2147	0.2223	0.2126
56	0.2108	0.3232	0.2999	0.1839	0.2175	0.2042	0.083	0.1896	0.2227	0.1372	0.1279	0.1357	0.0952	0.1918	0.1195	0.2298	0.2674	0.1773	0.1808	0.0606	0.0601	0.0576	0.078	0.1152	0.0565	0.0689	0.1249	0.0828	0.0427	0.0415	0.03	0.1044	0.036	0.1438	0.0372	0.0593	0.0366	0.1565	0.1069	0.1195	0.1354	0.0801	0.1405	0.1043	0.1458	0.1393	0.0502	0.0556	0.0595
57	0.2428	0.379	0.3689	0.1993	0.2819	0.2296	0.1434	0.1866	0.2587	0.1856	0.1782	0.1762	0.1524	0.23	0.1909	0.3037	0.2959	0.25	0.2157	0.1336	0.1287	0.1382	0.1511	0.1827	0.1221	0.1438	0.2027	0.1614	0.1334	0.1323	0.1241	0.1956	0.1238	0.2398	0.1127	0.1591	0.1274	0.2361	0.2008	0.1901	0.2029	0.1473	0.2252	0.149	0.2425	0.194	0.126	0.1314	0.1202
58	0.2369	0.3887	0.3253	0.2163	0.2751	0.2331	0.0974	0.1799	0.2571	0.1803	0.1526	0.1714	0.1379	0.2273	0.1465	0.2843	0.2995	0.2479	0.2091	0.0973	0.0982	0.0995	0.1174	0.1283	0.1046	0.1074	0.1528	0.1233	0.0857	0.0841	0.0809	0.1566	0.0702	0.1805	0.077	0.1116	0.0884	0.2138	0.1565	0.1358	0.1574	0.1024	0.1896	0.1153	0.1825	0.1748	0.0812	0.0784	0.0944
59	0.1716	0.3469	0.3414	0.1641	0.2414	0.1732	0.1078	0.2005	0.2503	0.171	0.1669	0.1715	0.1443	0.2231	0.1433	0.258	0.2716	0.2128	0.1985	0.1052	0.113	0.1152	0.1209	0.1627	0.1119	0.1299	0.2011	0.1445	0.1085	0.1013	0.0889	0.1281	0.0965	0.1413	0.0835	0.0898	0.0948	0.2222	0.1837	0.1569	0.1755	0.1291	0.2288	0.1537	0.1816	0.2018	0.0957	0.1023	0.0968
60	0.2404	0.4231	0.3992	0.1935	0.3063	0.2612	0.1954	0.2994	0.3308	0.2425	0.2383	0.2436	0.2109	0.2883	0.2387	0.3169	0.3573	0.2773	0.286	0.1807	0.1826	0.1812	0.1866	0.176	0.2236	0.2166	0.2852	0.2146	0.2047	0.1737	0.172	0.2067	0.1726	0.2379	0.1652	0.1796	0.176	0.3013	0.2374	0.2678	0.267	0.2178	0.2821	0.2379	0.279	0.2763	0.1741	0.18	0.1902
61	0.224	0.3483	0.3194	0.222	0.2689	0.2342	0.1163	0.2226	0.2602	0.1759	0.163	0.1751	0.1453	0.2274	0.156	0.2869	0.2921	0.2235	0.2192	0.0995	0.1068	0.1033	0.1158	0.1715	0.1156	0.1349	0.1723	0.1409	0.0943	0.091	0.0711	0.1595	0.0866	0.191	0.0886	0.0854	0.0863	0.2142	0.1735	0.1596	0.1839	0.1303	0.221	0.1465	0.1934	0.2193	0.0921	0.104	0.1039
62	0.2249	0.4107	0.4178	0.1989	0.3189	0.2074	0.158	0.2716	0.3385	0.2449	0.2437	0.2378	0.2172	0.2922	0.2313	0.3535	0.3739	0.3032	0.2792	0.1778	0.1806	0.1869	0.195	0.2086	0.1806	0.1942	0.2742	0.2134	0.1952	0.1766	0.166	0.1742	0.1663	0.1935	0.159	0.1711	0.1741	0.3	0.2539	0.2152	0.2323	0.1755	0.3172	0.2193	0.256	0.2914	0.162	0.1661	0.1501
63	0.1836	0.2983	0.2809	0.1575	0.211	0.173	0.0716	0.1575	0.2022	0.1208	0.1119	0.1183	0.0871	0.1714	0.1076	0.2044	0.2327	0.1652	0.1608	0.0547	0.0581	0.0631	0.0669	0.1174	0.0687	0.0806	0.1273	0.0816	0.0492	0.0505	0.0327	0.1108	0.0436	0.1337	0.0363	0.0618	0.0483	0.1853	0.1309	0.1244	0.1399	0.0856	0.1616	0.1086	0.1562	0.1572	0.0549	0.0619	0.0628
64	0.2219	0.3086	0.3528	0.2232	0.2781	0.2373	0.1312	0.2341	0.2758	0.1663	0.1781	0.1739	0.1406	0.2175	0.161	0.281	0.3002	0.2575	0.2163	0.1167	0.1255	0.1257	0.1299	0.2164	0.1509	0.1687	0.2277	0.155	0.1379	0.1208	0.1234	0.1731	0.124	0.2173	0.1151	0.1459	0.1269	0.2632	0.1847	0.2007	0.203	0.15	0.2474	0.1904	0.2187	0.2242	0.122	0.1352	0.1291
65	0.1939	0.3012	0.2823	0.1707	0.2039	0.1765	0.0722	0.1743	0.2104	0.1335	0.1171	0.1287	0.0927	0.1842	0.1028	0.2165	0.2453	0.1766	0.1688	0.0545	0.0567	0.0588	0.0726	0.1132	0.0639	0.072	0.1247	0.0838	0.045	0.0414	0.0278	0.0999	0.0315	0.1317	0.0343	0.0582	0.0362	0.1734	0.1189	0.1152	0.1333	0.0814	0.1554	0.1032	0.1452	0.14	0.0545	0.0566	0.064
66	0.22	0.326	0.3201	0.2131	0.2319	0.2002	0.0825	0.1937	0.2406	0.1419	0.1299	0.1393	0.0998	0.1954	0.1109	0.2518	0.2973	0.1877	0.2011	0.0639	0.058	0.0642	0.0727	0.1178	0.0938	0.1027	0.1419	0.1126	0.0589	0.0513	0.0382	0.1134	0.0424	0.1367	0.0422	0.0722	0.0452	0.1931	0.131	0.1402	0.1432	0.0913	0.1725	0.1171	0.1633	0.1615	0.0538	0.062	0.0735
67	0.219	0.3064	0.297	0.1954	0.2437	0.1817	0.0966	0.1932	0.2195	0.1409	0.1251	0.138	0.106	0.1895	0.1212	0.2152	0.2664	0.1973	0.1846	0.0726	0.0736	0.074	0.0882	0.1105	0.0916	0.0879	0.1373	0.1114	0.0656	0.0568	0.0466	0.1269	0.0532	0.1471	0.0493	0.0674	0.0578	0.191	0.1354	0.1352	0.1517	0.0985	0.194	0.1174	0.1778	0.191	0.0665	0.0698	0.0785
68	0.2046	0.3118	0.2995	0.1833	0.2198	0.1878	0.0651	0.1815	0.2198	0.1344	0.1206	0.1326	0.0937	0.1891	0.1063	0.2151	0.2551	0.1752	0.17	0.0533	0.0555	0.0561	0.0706	0.1122	0.0563	0.0626	0.1184	0.0829	0.0394	0.0379	0.0233	0.1028	0.0342	0.1288	0.0326	0.0581	0.035	0.1618	0.1098	0.1149	0.1324	0.0782	0.1552	0.1015	0.1444	0.1437	0.049	0.0518	0.0582
69	0.1989	0.2911	0.2715	0.1776	0.2134	0.1908	0.0671	0.166	0.1999	0.1184	0.1065	0.1154	0.0804	0.1687	0.1052	0.2018	0.2337	0.1685	0.155	0.0484	0.0495	0.0508	0.0628	0.1104	0.0642	0.0723	0.1141	0.0708	0.0393	0.0375	0.0226	0.1004	0.0292	0.1321	0.0266	0.0617	0.0339	0.1553	0.1094	0.115	0.1285	0.0773	0.1418	0.1019	0.1379	0.1307	0.0427	0.0505	0.0542
70	0.3081	0.4198	0.3762	0.2847	0.3227	0.3199	0.1714	0.2863	0.3097	0.222	0.2127	0.2154	0.1867	0.2587	0.2121	0.322	0.3497	0.2576	0.2864	0.1704	0.1566	0.1585	0.1657	0.2098	0.2191	0.2041	0.2123	0.1753	0.2044	0.1672	0.1547	0.2108	0.1543	0.2451	0.1532	0.207	0.165	0.2739	0.1814	0.2514	0.2644	0.205	0.2541	0.2133	0.2121	0.2398	0.1453	0.1644	0.1653
71	0.2064	0.3479	0.3088	0.206	0.2412	0.1919	0.0849	0.2105	0.2448	0.1582	0.1451	0.1604	0.123	0.211	0.1344	0.2486	0.2801	0.155	0.1998	0.0777	0.085	0.0837	0.0967	0.1482	0.1057	0.112	0.1457	0.1229	0.0668	0.0639	0.0613	0.115	0.0696	0.1862	0.0668	0.0714	0.0671	0.1755	0.1316	0.1375	0.1527	0.0986	0.16	0.1234	0.1644	0.1725	0.0681	0.0697	0.0737
72	0.3519	0.4942	0.4411	0.33	0.3582	0.3746	0.2182	0.3213	0.3507	0.2686	0.248	0.2669	0.2306	0.3186	0.2539	0.3562	0.3672	0.2845	0.2834	0.191	0.1857	0.1914	0.2027	0.2265	0.1761	0.1792	0.236	0.204	0.1857	0.169	0.1486	0.2458	0.1625	0.2513	0.1755	0.2053	0.1728	0.2465	0.2051	0.2555	0.2811	0.2121	0.2255	0.1854	0.2763	0.2036	0.1645	0.1575	0.1743
[truncated: 23 more columns]
