# Supplementary material for: Loss of genetic integrity in wild lake trout populations following stocking: insights from an exhaustive study of 72 lakes from Québec, Canada
Source: Evol Appl. 2014 May 15;7(6):625–44. doi: 10.1111/eva.12160 (PMC4105915; doi:10.1111/eva.12160)
Supplement: Supplementary file 3 — Table S3. Pairwise FST among the subset of lakes for which contemporary and historical samples were available. Number in parentheses is the year samples were collected. [file eva0007-0625-SD3.xls]

## Sheet: Feuil1
	58 (1977)	58 (2010)	59 (1979)	59 (2010)	60 (1977)	60 (2010)	68 (1974)	68 (1983)	68 (2003)
58 (1977)	0
58 (2010)	-0.0021	0
59 (1979)	0.0848	0.08	0
59 (2010)	0.0798	0.0763	0.0113	0
60 (1977)	0.1818	0.1884	0.1826	0.1657	0
60 (2010)	0.1788	0.1892	0.1823	0.1613	0.0241	0
68 (1974)	0.0748	0.068	0.1011	0.0956	0.1761	0.1735	0
68 (1983)	0.0694	0.0627	0.097	0.0892	0.1684	0.1665	0.0008	0
68 (2003)	0.0653	0.0568	0.088	0.08	0.1752	0.1739	-0.002	-0.0019	0
