# Supplementary material for: Loss of genetic integrity in wild lake trout populations following stocking: insights from an exhaustive study of 72 lakes from Québec, Canada
Source: Evol Appl. 2014 May 15;7(6):625–44. doi: 10.1111/eva.12160 (PMC4105915; doi:10.1111/eva.12160)
Supplement: Supplementary file 4 — Table S4. If stocking occurred, the number of the source lake(s) are indicated in the ‘Source(s) lake(s) used for stocking’ column. A ‘-’ entry, indicates no stocking. (spreadsheet). [file eva0007-0625-SD4.xls]

## Sheet: Travail
Region	Lake name	Lake no	Latitude	Longitude	Area (ha)	Type	Quantity stocked/ ha	Stocking events	Num. stocked years	Stocking period	Sampled year	Sample size	AR	HE	HO	FIS	NE
Abitibi-Témiscamingue	Caugnawana	1	46.5398	-78.3073	746	2-Natural	0	0	0	-	2004	50	6.44	0.6109	0.6047	0.021	562.6
Abitibi-Témiscamingue	Coeur (en)	2	47.1787	-79.0412	161	2-Natural	0	0	0	-	2010	27	3.14	0.4147	0.4186	0.01	29.4
Abitibi-Témiscamingue	La Haie	3	48.4731	-78.7006	39	2-Natural	0	0	0	-	2008	39	3.1	0.421	0.4331	-0.016	69.4
Abitibi-Témiscamingue	Maganasipi	4	46.5342	-78.3895	919	2-Natural	0	0	0	-	2010	76	5.95	0.6023	0.5753	0.051	279.3
Abitibi-Témiscamingue	Marin	5	46.5365	-78.8214	401	2-Natural	0	0	0	-	2009	24	4.38	0.496	0.4887	0.041	129,3‡
Abitibi-Témiscamingue	Terrasses (des)	6	48.6392	-75.9194	272	2-Natural	0	0	0	-	2003	18	4.85	0.6005	0.6315	-0.022	77.1
Abitibi-Témiscamingue	Kipawa	7	46.9061	-78.9933	30044	1-Source	4.35109	8	6	1986-1998	2010	50	8.9	0.788	0.7736	0.029
Bas-Saint-Laurent	Chasseurs (des)	8	48.2203	-67.8699	243	2-Natural	0	0	0	-	2000	38	5.44	0.6351	0.6461	-0.003	70.9
Bas-Saint-Laurent	Côté	9	48.1222	-68.1807	119	2-Natural	0	0	0	-	2010	18	3.4	0.449	0.4052	0.127	1.7
Bas-Saint-Laurent	Mitis	10	48.3206	-67.7964	1015	1-Source	82.6227	17	17	1989-2009	2009	50	8.22	0.7546	0.8114	-0,065*
Bas-Saint-Laurent	Est (de l')	11	47.1883	-69.5614	192	3-Stocked	453.604	12	12	1975-2009	2010	49	8.02	0.7542	0.7037	0,078*
Bas-Saint-Laurent	Matapédia	12	48.5517	-67.5636	3807	3-Stocked	63.4726	22	20	1979-2009	2009	48	8.35	0.7513	0.7294	0.04
Bas-Saint-Laurent	Pohénégamook	13	47.4889	-69.2672	894	3-Stocked	153.936	21	15	1982-2007	2009	48	9.09	0.7905	0.7851	0.018
Bas-Saint-Laurent	Témiscouata	14	47.7453	-68.8897	6682	3-Stocked	52.9665	24	18	1977-2006	2008	57	6.9	0.677	0.6605	0.033
Chaudière-Appalache	Etchemin	15	46.3859	-70.4878	251	2-Natural	0	0	0	-	2010	33	7.03	0.7476	0.7122	0.063	77.7
Côte-Nord	Bloom	16	52.8305	-67.2371	103	2-Natural	0	0	0	-	2010	45	3.69	0.5266	0.5229	0.019	512.5
Côte-Nord	Daigle	17	52.8139	-67.2125	235	2-Natural	0	0	0	-	2010	46	3.51	0.4403	0.4485	-0.007	47
Côte-Nord	Sault aux Cochons	18	49.2756	-69.9611	901	2-Natural	0	0	0	-	2009	42	5.1	0.6137	0.6201	0.002	224
Côte-Nord	Webb	19	52.7251	-67.3604	124	2-Natural	0	0	0	-	2010	37	4.97	0.5966	0.5964	0.015	66.1
Estrie	Brompton	20	45.4183	-72.1481	1191	3-Stocked	163.331	50	42	1949-2006	2010	48	9.86	0.8299	0.8337	0.006
Estrie	Massawippi	21	45.2125	-72.0008	1792	1-Source	244.411	63	50	1952-2009	2009	68	9.3	0.8262	0.8199	0.015
Estrie	Memphrémagog	22	45.0297	-72.2447	9531	3-Stocked	39.8824	61	46	1952-2009	2009	46	9.38	0.8317	0.8594	-0.022
Estrie	Mégantic	23	45.5	-70.8806	2692	3-Stocked	97.3351	57	45	1952-2006	2010	47	8.88	0.8151	0.864	-0.049
Laurentides	Bondy	24	47.0839	-75.8519	531	2-Natural	0	0	0	-	2011	43	7.71	0.7121	0.7246	-0.007	400,0‡
Laurentides	Marguerite	25	47.0287	-75.803	622	2-Natural	0	0	0	-	2011	50	7.58	0.7211	0.7196	0.012	872.8
Laurentides	Madeleine	26	47.0323	-75.8383	319	2-Natural	0	0	0	-	2011	50	7.11	0.7188	0.7367	-0.015	220.1
Laurentides	Turnbull	27	47.4389	-74.8463	352	2-Natural	0	0	0	-	2011	21	5.97	0.6339	0.6169	0.037	610.9
Laurentides	Joinville	28	46.2989	-75.2024	259	2-Natural	0	0	0	-	2010	50	7.76	0.7376	0.7044	0.057	147
Laurentides	Crevier	29	47.1036	-75.6956	438	3-Stocked	29.5502	5	5	1994-2002	2010	46	9.65	0.7584	0.7467	0.048
Laurentides	Grandive	30	46.6523	-74.5563	137	3-Stocked	124.088	5	5	1994-2002	2010	50	10.36	0.8328	0.857	-0.018
Laurentides	Cerf (du)	31	46.2764	-75.4969	1267	3-Stocked	123.089	22	18	1957-2008	2010	58	10.2	0.8072	0.8204	-0.008
Laurentides	Grand Froid	32	46.6725	-74.5247	215	3-Stocked	60.4651	7	6	1972-1983	2010	26	7.67	0.7388	0.7142	0.053
Laurentides	Labelle	33	46.2167	-74.855	738	3-Stocked	88.9011	25	24	1952-2007	2010	48	10.44	0.8372	0.8357	0.013
Laurentides	Pérodeau	34	46.7617	-75.1539	238	3-Stocked	74.5798	12	8	1958-2005	2010	50	6.74	0.6654	0.6724	0
Laurentides	Pimodan	35	46.3906	-75.2928	357	3-Stocked	134.997	21	13	1955-2008	2010	42	11.15	0.8564	0.8735	-0.007
Laurentides	Poisson Blanc	36	45.9719	-75.74	8521	1-Source	25.7256	15	11	1972-2001	2010	16	9.78	0.7866	0.8218	-0.02
Laurentides	Tremblant	37	46.2481	-74.6367	945	1-Source	411.774	34	29	1942-2008	2010	39	10.16	0.825	0.8241	0.015
Lanaudière	Tourbis	38	47.2912	-74.2115	1401	2-Natural	0	0	0	-	2010	39	4.26	0.5716	0.5995	-0.036	94.3
Lanaudière	Devenyns	39	47.0903	-73.8372	2163	2-Natural	0	0	0	-	2010	50	6.8	0.7029	0.7003	0.014	110.1
Lanaudière	Archambault	40	46.3078	-74.2425	1380	1-Source	35.2043	8	8	1950-2008	1997	28	6.4	0.6663	0.6682	0.019
Lanaudière	Maskinongé	41	46.3164	-73.3837	1018	3-Stocked	111.312	28	24	1955-2004	2010	20	5.77	0.6505	0.6638	0.006
Lanaudière	Ouareau	42	46.2817	-74.1406	1492	3-Stocked	36.3271	9	8	1992-2004	2010	50	8.37	0.7446	0.7383	0.019
Mauricie	Goélands (aux)	43	48.3137	-73.6045	212	2-Natural	0	0	0	-	2009	15	5	0.5362	0.5967	-0.074	57.5
Mauricie	Mondonac	44	47.3992	-73.9649	2313	2-Natural	0	0	0	-	2007	47	7.29	0.7079	0.6659	0,071*	51
Mauricie	Piles (des)	45	46.6467	-72.7937	401	2-Natural	0	0	0	-	2008	39	6.14	0.6503	0.6429	0.027	97,8‡
Mauricie	Rita	46	48.2159	-73.3959	179	2-Natural	0	0	0	-	2009	24	5.15	0.567	0.5548	0.048	20,8‡
Nord-du-Québec	Mistassini	47	51.1112	-73.3634	211343	1-Source	0	0	0	-	2010	46	11.54	0.8311	0.7732	0,081*	424.7
Nord-du-Québec	30655	48	51.6382	-74.7304	420	2-Natural	0	0	0	-	1997	45	9.96	0.7951	0.778	0.032	337.4
Nord-du-Québec	Waconichi	49	50.1512	-73.9993	8184	1-Source	0	0	0	-	2010	50	9.58	0.8086	0.7941	0.028	2138.2
Nord-du-Québec	Lovely lake	50	54.4689	-72.4852	481.353	2-Natural	0	0	0	-	2010	50	9.09	0.7844	0.7926	0	24.7
Nord-du-Québec	Khawashicmitch	51	51.5403	-75.2325	401	2-Natural	0	0	0	-	2009	34	6.66	0.6888	0.6458	0,078*	156
Nord-du-Québec	Albanel	52	50.9026	-73.2945	40663	2-Natural	0	0	0	-	2010	49	5.44	0.6411	0.6287	0.031	2508.9
Nord-du-Québec	Chibougamau	53	49.8415	-74.2326	20616	2-Natural	0	0	0	-	2002	49	10.14	0.8363	0.8101	0.042	1807.9
Nord-du-Québec	des Oeufs	54	54.5454	-72.4339	5110	2-Natural	0	0	0	-	2010	46	5.87	0.6724	0.6735	0.01	561,9‡
Nord-du-Québec	Tasiapik	55	58.3619	-68.4486	25.693	2-Natural	0	0	0	-	2010	29	3	0.4776	0.5214	-0.074	48,1‡
Outaouais	Patterson	56	46.1417	-76.2014	109	3-Stocked	58.8165	9	9	1991-2007	2011	33	9.17	0.7832	0.8039	-0.011
Outaouais	Bell	57	46.0595	-76.6325	300	2-Natural	0	0	0	-	2005	40	6.46	0.6506	0.6131	0.073	196,7‡
Outaouais	Désert	58	46.5912	-76.3064	2978	2-Natural	0	0	0	-	2010	30	6.59	0.699	0.7166	-0.008	294.4
Outaouais	St-Patrice	59	46.3656	-77.3342	2849	2-Natural	0	0	0	-	2010	49	7.26	0.7401	0.7185	0.04	512.1
Outaouais	Royal	60	46.5748	-76.3678	339	2-Natural	0	0	0	-	2010	47	5.52	0.6294	0.6191	0.029	1396,6‡
Outaouais	Vert	61	46.3584	-77.732	176	2-Natural	0	0	0	-	2010	52	6.33	0.7227	0.6888	0.057	73.2
Outaouais	Antoine	62	46.3701	-76.9853	435	2-Natural	0	0	0	-	2011	48	5.27	0.5936	0.5998	0.001	90.3
Outaouais	Cayamant	63	46.1156	-76.2708	725	3-Stocked	113.021	16	16	1964-2007	2011	39	9.53	0.7938	0.7668	0.047
Outaouais	Dumont	64	46.0614	-76.4556	1772	3-Stocked	27.7652	15	12	1988-2005	2011	44	6.72	0.6773	0.6618	0.035
Outaouais	Achigan (de l')	65	46.2481	-77.1039	673	3-Stocked	50.4829	7	7	1977-1995	2010	49	9.77	0.8061	0.7975	0.021
Outaouais	Cèdres (des)	66	46.3039	-76.1131	793	3-Stocked	34.1589	8	8	1964-2005	2010	23	8.91	0.7783	0.7515	0.06
Outaouais	Pemichangan	67	46.0606	-75.8503	1544	3-Stocked	49.2306	21	18	1973-2009	2010	50	8.61	0.794	0.7804	0.027
Outaouais	Trente-et-Un-Milles	68	46.1875	-75.8078	4973	1-Source	67.4281	37	23	1962-1995	2003	36	9.88	0.7964	0.7848	0.032
Outaouais	Blue Sea	69	46.2206	-76.0544	1437	1-Source	190.31	31	24	1972-2009	2010	49	9.6	0.8062	0.8097	0.006
Saguenay-Lac-St-Jean	Dulain	70	49.7545	-71.5714	391	2-Natural	0	0	0	-	2010	36	5.1	0.5639	0.5687	0.006	118,9‡
Saguenay-Lac-St-Jean	Manouane	71	50.6761	-70.7772	46102	2-Natural	0	0	0	-	2009	43	8.56	0.7499	0.7072	0,071*	139,3‡
Saguenay-Lac-St-Jean	Rond	72	49.4209	-72.9829	686	2-Natural	0	0	0	-	2009	32	4.68	0.5244	0.5577	-0.043	17,1‡

## Sheet: Non-ens
Region	Lake name	Lake no	Latitude	Longitude	Area (ha)	Type	Quantity stocked/ ha	Stocking events	Num. stocked years	Stocking period	Sampled year	Sample size	AR	HE	HO	FIS	NE
Abitibi-Témiscamingue	Caugnawana	1	46.5398	-78.3073	746	2-Natural	0	0	0	-	2004	50	6.44	0.6109	0.6047	0.021	562.6
Abitibi-Témiscamingue	Coeur (en)	2	47.1787	-79.0412	161	2-Natural	0	0	0	-	2010	27	3.14	0.4147	0.4186	0.01	29.4
Abitibi-Témiscamingue	La Haie	3	48.4731	-78.7006	39	2-Natural	0	0	0	-	2008	39	3.1	0.421	0.4331	-0.016	69.4
Abitibi-Témiscamingue	Maganasipi	4	46.5342	-78.3895	919	2-Natural	0	0	0	-	2010	76	5.95	0.6023	0.5753	0.051	279.3
Abitibi-Témiscamingue	Marin	5	46.5365	-78.8214	401	2-Natural	0	0	0	-	2009	24	4.38	0.496	0.4887	0.041	129,3‡
Abitibi-Témiscamingue	Terrasses (des)	6	48.6392	-75.9194	272	2-Natural	0	0	0	-	2003	18	4.85	0.6005	0.6315	-0.022	77.1
Bas-Saint-Laurent	Chasseurs (des)	8	48.2203	-67.8699	243	2-Natural	0	0	0	-	2000	38	5.44	0.6351	0.6461	-0.003	70.9
Bas-Saint-Laurent	Côté	9	48.1222	-68.1807	119	2-Natural	0	0	0	-	2010	18	3.4	0.449	0.4052	0.127	1.7
Chaudière-Appalache	Etchemin	15	46.3859	-70.4878	251	2-Natural	0	0	0	-	2010	33	7.03	0.7476	0.7122	0.063	77.7
Côte-Nord	Bloom	16	52.8305	-67.2371	103	2-Natural	0	0	0	-	2010	45	3.69	0.5266	0.5229	0.019	512.5
Côte-Nord	Daigle	17	52.8139	-67.2125	235	2-Natural	0	0	0	-	2010	46	3.51	0.4403	0.4485	-0.007	47
Côte-Nord	Sault aux Cochons	18	49.2756	-69.9611	901	2-Natural	0	0	0	-	2009	42	5.1	0.6137	0.6201	0.002	224
Côte-Nord	Webb	19	52.7251	-67.3604	124	2-Natural	0	0	0	-	2010	37	4.97	0.5966	0.5964	0.015	66.1
Laurentides	Bondy	24	47.0839	-75.8519	531	2-Natural	0	0	0	-	2011	43	7.71	0.7121	0.7246	-0.007	400,0‡
Laurentides	Marguerite	25	47.0287	-75.803	622	2-Natural	0	0	0	-	2011	50	7.58	0.7211	0.7196	0.012	872.8
Laurentides	Madeleine	26	47.0323	-75.8383	319	2-Natural	0	0	0	-	2011	50	7.11	0.7188	0.7367	-0.015	220.1
Laurentides	Turnbull	27	47.4389	-74.8463	352	2-Natural	0	0	0	-	2011	21	5.97	0.6339	0.6169	0.037	610.9
Laurentides	Joinville	28	46.2989	-75.2024	259	2-Natural	0	0	0	-	2010	50	7.76	0.7376	0.7044	0.057	147
Lanaudière	Tourbis	38	47.2912	-74.2115	1401	2-Natural	0	0	0	-	2010	39	4.26	0.5716	0.5995	-0.036	94.3
Lanaudière	Devenyns	39	47.0903	-73.8372	2163	2-Natural	0	0	0	-	2010	50	6.8	0.7029	0.7003	0.014	110.1
Mauricie	Goélands (aux)	43	48.3137	-73.6045	212	2-Natural	0	0	0	-	2009	15	5.00	0.5362	0.5967	-0.074	57.5
Mauricie	Mondonac	44	47.3992	-73.9649	2313	2-Natural	0	0	0	-	2007	47	7.29	0.7079	0.6659	0,071*	51
Mauricie	Piles (des)	45	46.6467	-72.7937	401	2-Natural	0	0	0	-	2008	39	6.14	0.6503	0.6429	0.027	97,8‡
Mauricie	Rita	46	48.2159	-73.3959	179	2-Natural	0	0	0	-	2009	24	5.15	0.567	0.5548	0.048	20,8‡
Nord-du-Québec	Mistassini	47	51.1112	-73.3634	211343	1-Source	0	0	0	-	2010	46	11.54	0.8311	0.7732	0,081*	424.7
Nord-du-Québec	30655	48	51.6382	-74.7304	420	2-Natural	0	0	0	-	1997	45	9.96	0.7951	0.778	0.032	337.4
Nord-du-Québec	Waconichi	49	50.1512	-73.9993	8184	1-Source	0	0	0	-	2010	50	9.58	0.8086	0.7941	0.028	2138.2
Nord-du-Québec	Lovely lake	50	54.4689	-72.4852	481.353	2-Natural	0	0	0	-	2010	50	9.09	0.7844	0.7926	0	24.7
Nord-du-Québec	Khawashicmitch	51	51.5403	-75.2325	401	2-Natural	0	0	0	-	2009	34	6.66	0.6888	0.6458	0,078*	156
Nord-du-Québec	Albanel	52	50.9026	-73.2945	40663	2-Natural	0	0	0	-	2010	49	5.44	0.6411	0.6287	0.031	2508.9
Nord-du-Québec	Chibougamau	53	49.8415	-74.2326	20616	2-Natural	0	0	0	-	2002	49	10.14	0.8363	0.8101	0.042	1807.9
Nord-du-Québec	des Oeufs	54	54.5454	-72.4339	5110	2-Natural	0	0	0	-	2010	46	5.87	0.6724	0.6735	0.01	561,9‡
Nord-du-Québec	Tasiapik	55	58.3619	-68.4486	25.693	2-Natural	0	0	0	-	2010	29	3.00	0.4776	0.5214	-0.074	48,1‡
Outaouais	Bell	57	46.0595	-76.6325	300	2-Natural	0	0	0	-	2005	40	6.46	0.6506	0.6131	0.073	196,7‡
Outaouais	Désert	58	46.5912	-76.3064	2978	2-Natural	0	0	0	-	2010	30	6.59	0.699	0.7166	-0.008	294.4
Outaouais	St-Patrice	59	46.3656	-77.3342	2849	2-Natural	0	0	0	-	2010	49	7.26	0.7401	0.7185	0.04	512.1
Outaouais	Royal	60	46.5748	-76.3678	339	2-Natural	0	0	0	-	2010	47	5.52	0.6294	0.6191	0.029	1396,6‡
Outaouais	Vert	61	46.3584	-77.732	176	2-Natural	0	0	0	-	2010	52	6.33	0.7227	0.6888	0.057	73.2
Outaouais	Antoine	62	46.3701	-76.9853	435	2-Natural	0	0	0	-	2011	48	5.27	0.5936	0.5998	0.001	90.3
Saguenay-Lac-St-Jean	Dulain	70	49.7545	-71.5714	391	2-Natural	0	0	0	-	2010	36	5.1	0.5639	0.5687	0.006	118,9‡
Saguenay-Lac-St-Jean	Manouane	71	47.5653	-74.1069	46102	2-Natural	0	0	0	-	2009	43	8.56	0.7499	0.7072	0,071*	139,3‡
Saguenay-Lac-St-Jean	Rond	72	49.4209	-72.9829	686	2-Natural	0	0	0	-	2009	32	4.68	0.5244	0.5577	-0.043	17,1‡

## Sheet: Ens
Region	Lake name	Lake no	Latitude	Longitude	Area (ha)	Type	Quantity stocked/ ha	Stocking events	Num. stocked years	Stocking period	Sampled year	Sample size	AR	HE	HO	FIS	NE
Abitibi-Témiscamingue	Kipawa	7	46.9061	-78.9933	30044	1-Source	4.35109	8	6	1986-1998	2010	50	8.9	0.788	0.7736	0.029
Bas-Saint-Laurent	Mitis	10	48.3206	-67.7964	1015	1-Source	82.6227	17	17	1989-2009	2009	50	8.22	0.7546	0.8114	-0,065*
Estrie	Massawippi	21	45.2125	-72.0008	1792	1-Source	244.411	63	50	1952-2009	2009	68	9.3	0.8262	0.8199	0.015
Laurentides	Poisson Blanc	36	45.9719	-75.74	8521	1-Source	25.7256	15	11	1972-2001	2010	16	9.78	0.7866	0.8218	-0.02
Laurentides	Tremblant	37	46.2481	-74.6367	945	1-Source	411.774	34	29	1942-2008	2010	39	10.16	0.825	0.8241	0.015
Lanaudière	Archambault	40	46.3078	-74.2425	1380	1-Source	35.2043	8	8	1950-2008	1997	28	6.4	0.6663	0.6682	0.019
Outaouais	Trente-et-Un-Milles	68	46.1875	-75.8078	4973	1-Source	67.4281	37	23	1962-1995	2003	36	9.88	0.7964	0.7848	0.032
Outaouais	Blue Sea	69	46.2206	-76.0544	1437	1-Source	190.31	31	24	1972-2009	2010	49	9.6	0.8062	0.8097	0.006
Bas-Saint-Laurent	Est (de l')	11	47.1883	-69.5614	192	3-Stocked	453.604	12	12	1975-2009	2010	49	8.02	0.7542	0.7037	0,078*
Bas-Saint-Laurent	Matapédia	12	48.5517	-67.5636	3807	3-Stocked	63.4726	22	20	1979-2009	2009	48	8.35	0.7513	0.7294	0.04
Bas-Saint-Laurent	Pohénégamook	13	47.4889	-69.2672	894	3-Stocked	153.936	21	15	1982-2007	2009	48	9.09	0.7905	0.7851	0.018
Bas-Saint-Laurent	Témiscouata	14	47.7453	-68.8897	6682	3-Stocked	52.9665	24	18	1977-2006	2008	57	6.9	0.677	0.6605	0.033
Estrie	Brompton	20	45.4183	-72.1481	1191	3-Stocked	163.331	50	42	1949-2006	2010	48	9.86	0.8299	0.8337	0.006
Estrie	Memphrémagog	22	45.0297	-72.2447	9531	3-Stocked	39.8824	61	46	1952-2009	2009	46	9.38	0.8317	0.8594	-0.022
Estrie	Mégantic	23	45.5	-70.8806	2692	3-Stocked	97.3351	57	45	1952-2006	2010	47	8.88	0.8151	0.864	-0.049
Laurentides	Crevier	29	47.1036	-75.6956	438	3-Stocked	29.5502	5	5	1994-2002	2010	46	9.65	0.7584	0.7467	0.048
Laurentides	Grandive	30	46.6523	-74.5563	137	3-Stocked	124.088	5	5	1994-2002	2010	50	10.36	0.8328	0.857	-0.018
Laurentides	Cerf (du)	31	46.2764	-75.4969	1267	3-Stocked	123.089	22	18	1957-2008	2010	58	10.2	0.8072	0.8204	-0.008
Laurentides	Grand Froid	32	46.6725	-74.5247	215	3-Stocked	60.4651	7	6	1972-1983	2010	26	7.67	0.7388	0.7142	0.053
Laurentides	Labelle	33	46.2167	-74.855	738	3-Stocked	88.9011	25	24	1952-2007	2010	48	10.44	0.8372	0.8357	0.013
Laurentides	Pérodeau	34	46.7617	-75.1539	238	3-Stocked	74.5798	12	8	1958-2005	2010	50	6.74	0.6654	0.6724	0
Laurentides	Pimodan	35	46.3906	-75.2928	357	3-Stocked	134.997	21	13	1955-2008	2010	42	11.15	0.8564	0.8735	-0.007
Lanaudière	Maskinongé	41	46.3164	-73.3837	1018	3-Stocked	111.312	28	24	1955-2004	2010	20	5.77	0.6505	0.6638	0.006
Lanaudière	Ouareau	42	46.2817	-74.1406	1492	3-Stocked	36.3271	9	8	1992-2004	2010	50	8.37	0.7446	0.7383	0.019
Outaouais	Patterson	56	46.1417	-76.2014	109	3-Stocked	58.8165	9	9	1991-2007	2011	33	9.17	0.7832	0.8039	-0.011
Outaouais	Cayamant	63	46.1156	-76.2708	725	3-Stocked	113.021	16	16	1964-2007	2011	39	9.53	0.7938	0.7668	0.047
Outaouais	Dumont	64	46.0614	-76.4556	1772	3-Stocked	27.7652	15	12	1988-2005	2011	44	6.72	0.6773	0.6618	0.035
Outaouais	Achigan (de l')	65	46.2481	-77.1039	673	3-Stocked	50.4829	7	7	1977-1995	2010	49	9.77	0.8061	0.7975	0.021
Outaouais	Cèdres (des)	66	46.3039	-76.1131	793	3-Stocked	34.1589	8	8	1964-2005	2010	23	8.91	0.7783	0.7515	0.06
Outaouais	Pemichangan	67	46.0606	-75.8503	1544	3-Stocked	49.2306	21	18	1973-2009	2010	50	8.61	0.794	0.7804	0.027

## Sheet: Ancien
Region	Lake name	Lake no	Latitude	Longitude	Area (ha)	Type	Quantity stocked/ ha	Stocking events	Num. stocked years	Sampled year	Stocking period	Sample size	AR	HE	HO	FIS	NE
Outaouais	Désert (1977)	58	46.5912	-76.3064	2978	4-Old	0	0	0	1977	-	66	9.97	0.743	0.7376	0.015	113
Outaouais	St-Patrice (1979)	59	46.3656	-77.3342	2849	4-Old	0	0	0	1979	-	63	10.21	0.7431	0.6884	0.085	121
Outaouais	Royal (1977)	60	46.5748	-76.3678	339	4-Old	0	0	0	1977	-	66	6.91	0.6389	0.6304	0.022	41
Outaouais	Cèdres (des) (1965)	66	46.3039	-76.1131	793	4-Old	5.65952	1	1	1965	1964	72	9.53	0.7346	0.7105	0.04	71
Outaouais	Trente-et-Un-Milles (1974)	68	46.1875	-75.8078	4973	4-Old	10.7581	5	4	1974	1962-1971	75	12.66	0.7924	0.7674	0.039	-
Outaouais	Trente-et-Un-Milles (1983)	68	46.1875	-75.8078	4973	4-Old	32.6664	17	12	1983	1962-1982	68	14.07	0.7989	0.8168	-0.014	-

## Sheet: To print ancien
Region	Lake name	Lake no	Latitude	Longitude	Area (ha)	Type	Stocked fish/ ha	Stocking events	Stocking period	Sample size	AR	HE	HO	FIS	NE
Outaouais	Désert (1977)	58	46.5912	-76.3064	2978	Unstocked	0	0	-	66	9.97	0.743	0.7376	0.015	113†
	St-Patrice (1979)	59	46.3656	-77.3342	2849	Unstocked	0	0	-	63	10.21	0.7431	0.6884	0.085	121†
	Royal (1977)	60	46.5748	-76.3678	339	Unstocked	0	0	-	66	6.91	0.6389	0.6304	0.022	41†
	Cèdres (des) (1965)	66	46.3039	-76.1131	793	Unstocked	0	0	-	72	9.53	0.7346	0.7105	0.04	71†
	Trente-et-Un-Milles (1974)	68	46.1875	-75.8078	4973	Stocked	10.7581	4	1962-1971	75	12.66	0.7924	0.7674	0.039	-
	Trente-et-Un-Milles (1983)	68	46.1875	-75.8078	4973	Stocked	32.6664	12	1962-1982	68	14.07	0.7989	0.8168	-0.014	-
		,

## Sheet: To print - All
Region	Lake name	Lake no	Latitude	Longitude	Area (ha)	Type	Stocked fish/ ha	Stocking events	Stocking period	Sampled year	Sample size	AR	HE	HO	FIS	NE
Abitibi-Témiscamingue	Caugnawana	1	46.5398	-78.3073	746	U	0	0	-	2004	50	6.44	0.6109	0.6047	0.021	562.6
	Coeur (en)	2	47.1787	-79.0412	161	U	0	0	-	2010	27	3.14	0.4147	0.4186	0.01	29.4
	La Haie	3	48.4731	-78.7006	39	U	0	0	-	2008	39	3.1	0.421	0.4331	-0.016	69.4
	Maganasipi	4	46.5342	-78.3895	919	U	0	0	-	2010	76	5.95	0.6023	0.5753	0.051	279.3
	Marin	5	46.5365	-78.8214	401	U	0	0	-	2009	24	4.38	0.496	0.4887	0.041	129†
	Terrasses (des)	6	48.6392	-75.9194	272	U	0	0	-	2003	18	4.85	0.6005	0.6315	-0.022	77.1
	Kipawa	7	46.9061	-78.9933	30044	So-S	4.35109	6	1986-1998	2010	50	8.9	0.788	0.7736	0.029	-
Bas-Saint-Laurent	Chasseurs (des)	8	48.2203	-67.8699	243	U	0	0	-	2000	38	5.44	0.6351	0.6461	-0.003	70.9
	Côté	9	48.1222	-68.1807	119	U	0	0	-	2010	18	3.4	0.449	0.4052	0.127	1.7
	Mitis	10	48.3206	-67.7964	1015	So-S	82.6227	17	1989-2009	2009	50	8.22	0.7546	0.8114	-0,07*	-
	Est (de l')	11	47.1883	-69.5614	192	S	453.604	12	1975-2009	2010	49	8.02	0.7542	0.7037	0,08*	-
	Matapédia	12	48.5517	-67.5636	3807	S	63.4726	20	1979-2009	2009	48	8.35	0.7513	0.7294	0.04	-
	Pohénégamook	13	47.4889	-69.2672	894	S	153.936	15	1982-2007	2009	48	9.09	0.7905	0.7851	0.018	-
	Témiscouata	14	47.7453	-68.8897	6682	S	52.9665	18	1977-2006	2008	57	6.9	0.677	0.6605	0.033	-
Chaudière-Appalache	Etchemin	15	46.3859	-70.4878	251	U	0	0	-	2010	33	7.03	0.7476	0.7122	0.063	77.7
Côte-Nord	Bloom	16	52.8305	-67.2371	103	U	0	0	-	2010	45	3.69	0.5266	0.5229	0.019	512.5
	Daigle	17	52.8139	-67.2125	235	U	0	0	-	2010	46	3.51	0.4403	0.4485	-0.007	47
	Sault aux Cochons	18	49.2756	-69.9611	901	U	0	0	-	2009	42	5.1	0.6137	0.6201	0.002	224
	Webb	19	52.7251	-67.3604	124	U	0	0	-	2010	37	4.97	0.5966	0.5964	0.015	66.1
	Brompton	20	45.4183	-72.1481	1191	S	163.331	42	1949-2006	2010	48	9.86	0.8299	0.8337	0.006	-
Estrie	Massawippi	21	45.2125	-72.0008	1792	So-S	244.411	50	1952-2009	2009	68	9.3	0.8262	0.8199	0.015	-
	Memphrémagog	22	45.0297	-72.2447	9531	S	39.8824	46	1952-2009	2009	46	9.38	0.8317	0.8594	-0.022	-
	Mégantic	23	45.5	-70.8806	2692	S	97.3351	45	1952-2006	2010	47	8.88	0.8151	0.864	-0.049	-
Laurentides	Bondy	24	47.0839	-75.8519	531	U	0	0	-	2011	43	7.71	0.7121	0.7246	-0.007	400†
	Marguerite	25	47.0287	-75.803	622	U	0	0	-	2011	50	7.58	0.7211	0.7196	0.012	872.8
	Madeleine	26	47.0323	-75.8383	319	U	0	0	-	2011	50	7.11	0.7188	0.7367	-0.015	220.1
	Turnbull	27	47.4389	-74.8463	352	U	0	0	-	2011	21	5.97	0.6339	0.6169	0.037	610.9
	Joinville	28	46.2989	-75.2024	259	U	0	0	-	2010	50	7.76	0.7376	0.7044	0.057	147
	Crevier	29	47.1036	-75.6956	438	S	29.5502	5	1994-2002	2010	46	9.65	0.7584	0.7467	0.048	-
	Grandive	30	46.6523	-74.5563	137	S	124.088	5	1994-2002	2010	50	10.36	0.8328	0.857	-0.018	-
	Cerf (du)	31	46.2764	-75.4969	1267	S	123.089	18	1957-2008	2010	58	10.2	0.8072	0.8204	-0.008	-
	Grand Froid	32	46.6725	-74.5247	215	S	60.4651	6	1972-1983	2010	26	7.67	0.7388	0.7142	0.053	-
	Labelle	33	46.2167	-74.855	738	S	88.9011	24	1952-2007	2010	48	10.44	0.8372	0.8357	0.013	-
	Pérodeau	34	46.7617	-75.1539	238	S	74.5798	8	1958-2005	2010	50	6.74	0.6654	0.6724	0	-
	Pimodan	35	46.3906	-75.2928	357	S	134.997	13	1955-2008	2010	42	11.15	0.8564	0.8735	-0.007	-
	Poisson Blanc	36	45.9719	-75.74	8521	So-S	25.7256	11	1972-2001	2010	16	9.78	0.7866	0.8218	-0.02	-
	Tremblant	37	46.2481	-74.6367	945	So-S	411.774	29	1942-2008	2010	39	10.16	0.825	0.8241	0.015	-
Lanaudière	Tourbis	38	47.2912	-74.2115	1401	U	0	0	-	2010	39	4.26	0.5716	0.5995	-0.036	94.3
	Devenyns	39	47.0903	-73.8372	2163	U	0	0	-	2010	50	6.8	0.7029	0.7003	0.014	110.1
Region	Lake name	Lake no	Latitude	Longitude	Area (ha)	Type	Stocked fish/ ha	Stocking events	Stocking period	Sampled year	Sample size	AR	HE	HO	FIS	NE
Lanaudière (continued)	Archambault	40	46.3078	-74.2425	1380	So-S	35.2043	8	1950-2008	1997	28	6.4	0.6663	0.6682	0.019	-
	Maskinongé	41	46.3164	-73.3837	1018	S	111.312	24	1955-2004	2010	20	5.77	0.6505	0.6638	0.006	-
	Ouareau	42	46.2817	-74.1406	1492	S	36.3271	8	1992-2004	2010	50	8.37	0.7446	0.7383	0.019	-
Mauricie	Goélands (aux)	43	48.3137	-73.6045	212	U	0	0	-	2009	15	5	0.5362	0.5967	-0.074	57.5
	Mondonac	44	47.3992	-73.9649	2313	U	0	0	-	2007	47	7.29	0.7079	0.6659	0,07*	51
	Piles (des)	45	46.6467	-72.7937	401	U	0	0	-	2008	39	6.14	0.6503	0.6429	0.027	98†
	Rita	46	48.2159	-73.3959	179	U	0	0	-	2009	24	5.15	0.567	0.5548	0.048	21†
Nord-du-Québec	Mistassini	47	51.1112	-73.3634	211343	So	0	0	-	2010	46	11.54	0.8311	0.7732	0,08*	424.7
	30655	48	51.6382	-74.7304	420	U	0	0	-	1997	45	9.96	0.7951	0.778	0.032	337.4
	Waconichi	49	50.1512	-73.9993	8184	So	0	0	-	2010	50	9.58	0.8086	0.7941	0.028	2138.2
	Lovely lake	50	54.4689	-72.4852	481.353	U	0	0	-	2010	34	9.09	0.7844	0.7926	0	24.7
	Khawashicmitch	51	51.5403	-75.2325	401	U	0	0	-	2009	34	6.66	0.6888	0.6458	0,08*	156
	Albanel	52	50.9026	-73.2945	40663	U	0	0	-	2010	49	5.44	0.6411	0.6287	0.031	2508.9
	Chibougamau	53	49.8415	-74.2326	20616	U	0	0	-	2002	49	10.14	0.8363	0.8101	0.042	1807.9
	des Oeufs	54	54.5454	-72.4339	5110	U	0	0	-	2010	50	5.87	0.6724	0.6735	0.01	562†
	Tasiapik	55	58.3619	-68.4486	25.693	U	0	0	-	2010	29	3	0.4776	0.5214	-0.074	48†
Outaouais	Patterson	56	46.1417	-76.2014	109	S	58.8165	9	1991-2007	2011	33	9.17	0.7832	0.8039	-0.011	-
	Bell	57	46.0595	-76.6325	300	U	0	0	-	2005	40	6.46	0.6506	0.6131	0.073	197†
	Désert	58	46.5912	-76.3064	2978	U	0	0	-	1977	66	9.97	0.743	0.7376	0.015	113†
	Désert	58	46.5912	-76.3064	2978	U	0	0	-	2010	30	6.59	0.699	0.7166	-0.008	294
	St-Patrice	59	46.3656	-77.3342	2849	U	0	0	-	1979	49	7.26	0.7401	0.7185	0.04	121†
	St-Patrice	59	46.3656	-77.3342	2849	U	0	0	-	2010	63	10.21	0.7431	0.6884	0,09*	512.1
	Royal	60	46.5748	-76.3678	339	U	0	0	-	1977	66	6.91	0.6389	0.6304	0.022	41†
	Royal	60	46.5748	-76.3678	339	U	0	0	-	2010	47	5.52	0.6294	0.6191	0.029	1397†
	Vert	61	46.3584	-77.732	176	U	0	0	-	2010	52	6.33	0.7227	0.6888	0.057	73.2
	Antoine	62	46.3701	-76.9853	435	U	0	0	-	2011	48	5.27	0.5936	0.5998	0.001	90.3
	Cayamant	63	46.1156	-76.2708	725	S	113.021	16	1964-2007	2011	39	9.53	0.7938	0.7668	0.047	-
	Dumont	64	46.0614	-76.4556	1772	S	27.7652	12	1988-2005	2011	44	6.72	0.6773	0.6618	0.035	-
	Achigan (de l')	65	46.2481	-77.1039	673	S	50.4829	7	1977-1995	2010	49	9.77	0.8061	0.7975	0.021	-
	Cèdres (des)	66	46.3039	-76.1131	793	S	34.1589	8	1964-2005	2010	23	8.91	0.7783	0.7515	0.06	71†
	Pemichangan	67	46.0606	-75.8503	1544	S	49.2306	18	1973-2009	2010	50	8.61	0.794	0.7804	0.027	-
	Trente-et-Un-Milles	68	46.1875	-75.8078	4973	So-S	10.7581	4	1962-1971	1974	75	12.66	0.7924	0.7674	0.039	-
	Trente-et-Un-Milles	68	46.1875	-75.8078	4973	So-S	32.6664	12	1962-1982	1983	68	14.07	0.7989	0.8168	-0.014	-
	Trente-et-Un-Milles	68	46.1875	-75.8078	4973	So-S	67.4281	23	1962-1995	2003	36	9.88	0.7964	0.7848	0.032	-
	Blue Sea	69	46.2206	-76.0544	1437	So-S	190.31	24	1972-2009	2010	49	9.6	0.8062	0.8097	0.006	-
Saguenay-Lac-St-Jean	Dulain	70	49.7545	-71.5714	391	U	0	0	-	2010	36	5.1	0.5639	0.5687	0.006	119†
	Manouane	71	47.5653	-74.1069	46102	U	0	0	-	2009	43	8.56	0.7499	0.7072	0,07*	139†
	Rond	72	49.4209	-72.9829	686	U	0	0	-	2009	32	4.68	0.5244	0.5577	-0.043	17†

## Sheet: Table1
Region	Lake name	Lake no	Source(s) lake(s) used for stocking
Abitibi-Témiscamingue	Caugnawana	1	-
	Coeur (en)	2	-
	La Haie	3	-
	Maganasipi	4	-
	Marin	5	-
	Terrasses (des)	6	-
	Kipawa	7	7
Bas-Saint-Laurent	Chasseurs (des)	8	-
	Côté	9	-
	Mitis	10	10
	Est (de l')	11	10-47-68
	Matapédia	12	10-21-47-68
	Pohénégamook	13	10-21-68
	Témiscouata	14	10-21-47-68
Chaudière-Appalache	Etchemin	15	-
Côte-Nord	Bloom	16	-
	Daigle	17	-
	Sault aux Cochons	18	-
	Webb	19	-
Estrie	Brompton	20	7-21-49-68
	Massawippi	21	7-21-47-49-68
	Memphrémagog	22	7-21-68
	Mégantic	23	7-21-49-68
Laurentides	Bondy	24	-
	Marguerite	25	-
	Madeleine	26	-
	Turnbull	27	-
	Joinville	28	-
	Crevier	29	37
	Grandive	30	37
	Cerf (du)	31	7-21-36-47-49-68-69
	Grand Froid	32	49-68
	Labelle	33	21-37-47-49-68-69
	Pérodeau	34	7-68
	Pimodan	35	37-47-49-68-69
	Poisson Blanc	36	21-36-47-68
	Tremblant	37	37-21-49-68
Lanaudière	Tourbis	38	-
	Devenyns	39	-
	Archambault	40	40
	Maskinongé	41	37-40-49-68
	Ouareau	42	37-40
Mauricie	Goélands (aux)	43	-
	Mondonac	44	-
	Piles (des)	45	-
	Rita	46	-
Nord-du-Québec	Mistassini	47	-
	30655	48	-
	Waconichi	49	-
	Lovely lake	50	-
	Khawashicmitch	51	-
	Albanel	52	-
	Chibougamau	53	-
	des Oeufs	54	-
	Tasiapik	55	-
Outaouais	Patterson	56	68-69
	Bell	57	-
	Désert	58	-
	St-Patrice	59	-
	Royal	60	-
	Vert	61	-
	Antoine	62	-
	Cayamant	63	68-69
	Dumont	64	68-69
	Achigan (de l')	65	68-69
	Cèdres (des)	66	69
	Pemichangan	67	68-69
	31-Milles	68	68
	Blue Sea	69	49-68-69
Saguenay-Lac-St-Jean	Dulain	70
	Manouane	71	-
	Rond	72	-
